# Supplementary material for: Structural and Electronic Effects at the Interface between Transition Metal Dichalcogenide Monolayers (MoS2, WSe2, and Their Lateral Heterojunctions) and Liquid Water
Source: Int J Mol Sci. 2022 Oct 7;23(19):11926. doi: 10.3390/ijms231911926 (PMC9569863; doi:10.3390/ijms231911926)
Supplement: Supplementary file 1 [file ijms-23-11926-s001.zip]

Archive with 1 entries (1 files):
- ijms-1941714-supplementary.pdf
